# Supplementary material for: Dynamic primary resources, not just wild prey availability, underpin lion depredation of livestock in a savanna ecosystem
Source: Ecol Evol. 2024 Sep 8;14(9):e70208. doi: 10.1002/ece3.70208 (PMC11381087; doi:10.1002/ece3.70208)
Supplement: Supplementary file 1 — Data S1. [file ECE3-14-e70208-s001.zip]

Archive with 1 entries (1 files):
- 3_Mills-et-al_2024_Makgadikgadi-conflict_final.R
