# Supplementary material for: Dynamic primary resources, not just wild prey availability, underpin lion depredation of livestock in a savanna ecosystem
Source: Ecol Evol. 2024 Sep 8;14(9):e70208. doi: 10.1002/ece3.70208 (PMC11381087; doi:10.1002/ece3.70208)
Supplement: Supplementary file 1 — Data S1. [file ECE3-14-e70208-s001.zip › 3_Mills-et-al_2024_Makgadikgadi-conflict_final.R]

library(tidyverse); library(lubridate); library(magrittr); 
library(grid); library(gridExtra);
library(GLMMadaptive); library(pscl);  library(MuMIn)

pac_study_area <- read.csv("Magkadikgadi_PAC-monthly_study-area.csv")
pac_cattlepost <- read.csv("Magkadikgadi_PAC-monthly_cattle-post.csv") %>% mutate(year = factor(year, levels = c(2015:2021)))


# FIGURE 2A: Total reports per year --------------------------------------------
kruskal.test(reports ~ year, data=pac_cattlepost) 

pairwise.wilcox.test(pac_cattlepost$reports, pac_cattlepost$year,
                     p.adjust.method = "BH")

pac_cattlepost %>%
  group_by(year) %>%
  summarise(total = sum(reports), 
            mean = mean(reports), 
            sd = sd(reports), 
            n = n()) %>%
  mutate(se = sd / sqrt(n),
         lower.ci = mean - qt(1 - (0.05 / 2), n - 1) * se,
         upper.ci = mean + qt(1 - (0.05 / 2), n - 1) * se) -> pac_cattlepost_summary

pac_cattlepost_summary %<>% left_join(
  pac_cattlepost  %>% filter(location == "cattlepost 1") %>% 
    group_by(year) %>% summarise(precip = sum(precip)))

# Formatting for dual y-axes
ylim.sec <- c(0, 700)   # in this example, precipitation
ylim.prim <- c(0, 1)    # in this example, reports
b <- diff(ylim.prim)/diff(ylim.sec)
a <- ylim.prim[1] - b*ylim.sec[1]


year_lab <- data.frame(year = as.factor(seq(2015, 2021, by=1)), 
                       y = pac_cattlepost_summary$upper.ci + 0.052, 
                       lab = c("a", "a", "a", "ab", "c", "bc", "a")) 


p2a <- ggplot(subset(pac_cattlepost_summary), 
                 aes(x=year, y=mean, fill="gray30")) +
  geom_col(aes(y = a + precip*b), fill = "turquoise4", alpha = 0.3, width = 0.7) +
  geom_errorbar(aes(ymin = lower.ci, ymax = upper.ci), width=0.15, color="gray30") +
  geom_point(size=2.5, shape = 21, color="gray30", fill="gray30") +
  theme(text = element_text(size=16),
        axis.text.x = element_text(angle=50, hjust=0.95)) +
  scale_y_continuous(sec.axis = sec_axis(~ (. - a)/b, name = "Total precipitation (mm)")) +
  labs(y = "Average monthly PAC reports", 
       x = "Year") +
  # scale_fill_brewer(palette="Spectral", name="Year") +
  theme_classic()+
  theme(text=element_text(size=12), 
        axis.text.x = element_text(angle=45, 
                                   vjust=0.5, 
                                   color = "gray25", 
                                   size=10), 
        axis.title.x = element_blank(), 
        # axis.title.y = element_blank(), 
        axis.title.y = element_text(margin = unit(c(0, 0.2, 0, 0), "cm")), 
        axis.title.y.right = element_text(color = "darkslategray4", size = 10,
                                          margin = unit(c(0, 0, 0, 0.2), "cm")), 
        axis.ticks.y.right = element_line(color = "darkslategray4"),
        axis.text.y.right = element_text(color = "darkslategray4", size = 9), 
        
        axis.ticks = element_line(color="gray"),
        axis.line = element_blank(),
        
        panel.background = element_blank(), 
        panel.grid.minor.y = element_line(linetype="blank"),
        panel.grid.minor.x = element_line(linetype="blank"), 
        panel.grid.major.y = element_line(linetype="dotted"),
        panel.grid.major.x = element_blank(),
        
        legend.position = "none"
  ) +
  geom_text(data=year_lab, aes(y=y, x=year, label=lab), size=10/.pt)
p2a


# tiff("./Figures/Figure_2-reports-year.tiff", units="in", width=5, height = 5, res=600)
# g_year
# dev.off()


# FIGURE 2B: Predation reports between seasons overall -------------------------
wilcox.test(reports ~ season, data=subset(pac_cattlepost, season != "shoulder"))

pac_cattlepost %>%
  group_by(season) %>%
  summarise(total = sum(reports), 
            mean = mean(reports), 
            sd = sd(reports), 
            n = n()) %>%
  mutate(se = sd / sqrt(n),
         lower.ci = mean - qt(1 - (0.05 / 2), n - 1) * se,
         upper.ci = mean + qt(1 - (0.05 / 2), n - 1) * se) %>% 
  filter(season != "shoulder") -> pac_season_summary

season_lab <- data.frame(season = c("dry", "wet"), 
                         y = pac_season_summary$upper.ci + 0.025, 
                         lab = c("a", "a"))


p2b <- ggplot(subset(pac_season_summary), 
                   aes(x=season, y=mean, fill="gray30")) +
  geom_errorbar(aes(ymin = lower.ci, ymax = upper.ci), width=0.1, color="gray30") +
  geom_point(size=2.5, shape = 21, color="gray30", fill="gray30") +
  theme(text = element_text(size=16),
        axis.text.x = element_text(angle=50, hjust=0.95)) +
  labs(y = "Average monthly PAC reports", 
       x = "Season") +
  # scale_fill_manual(values=c("darkblue", "orange"), name="Season", label = c("wet      ", "dry")) +
  theme_minimal()+
  theme(text=element_text(size=12), 
        axis.text.x = element_text(margin = unit(c(0, 0, 0.4, 0), "cm"), 
                                   color = "gray25", 
                                   size=10), 
        axis.title.x = element_blank(), 
        axis.title.y = element_blank(), 
        # axis.title.y = element_text(margin = unit(c(0, 0.2, 0, 0), "cm")), 
        axis.ticks = element_line(color="gray"),
        
        panel.background = element_blank(), 
        panel.grid.minor.y = element_line(linetype="blank"),
        panel.grid.minor.x = element_line(linetype="blank"), 
        panel.grid.major.y = element_line(linetype="dotted"),
        panel.grid.major.x = element_blank(),
        
        legend.position = "none"
  ) + 
  scale_y_continuous(limits=c(0.1, 0.62), breaks=seq(0.1, 0.6, by=0.1))+
  geom_text(data=season_lab, aes(y=y, x=season, label=lab), size=10/.pt)
p2b


# tiff("./reports-season-2024-01-16.tiff", units="in", width=3, height = 5, res=600)
# p2b
# dev.off()


# FIGURE 2 export ----------------------------------------------------------------

# Combine year and season into grid 
tiff("./Figure-2_reports_season-and-year-2024-04-19.tiff", 
     units="in", width=4.8, height = 3, res=600)
grid.arrange(p2a,p2b, ncol=2, 
             widths=unit(c(3.4, 1.4), "in"),  heights=unit(3, "in"))
grid.text("A", x = unit(0.055, "npc"), y = unit(0.97, "npc"), gp = gpar(fontsize = 11))
grid.text("B", x = unit(0.7, "npc"), y = unit(0.97, "npc"), gp = gpar(fontsize = 11))

dev.off()

# Does distance to NP matter? ---------------------------------------------
ggplot(pac_cattlepost, aes(np_dist_sc, reports)) +
  geom_jitter(alpha = 0.2)

np_dist_totals <- pac_cattlepost %>% group_by(location) %>% summarise(total_reports = sum(reports), np_dist_sc = mean(np_dist_sc)) 

ggplot(np_dist_totals, aes(x = np_dist_sc, y = total_reports)) +
  geom_point() +geom_smooth()

summary(np_dist_glm <- glm(total_reports ~ np_dist_sc, data = np_dist_totals)) # No it does not
confint(np_dist_glm)


# Binomial logistic regression - environmental predictors of wild prey availability -----------------------------------------------------

# Test correlation among predictor variables
cor(pac_study_area$lag_precip_sc, pac_study_area$ndwi_pans_sc, method="spearman") # -0.003
cor(pac_study_area$sa_ndvi_sc, pac_study_area$lag_precip_sc, method="spearman")   #  0.83, highly correlated
cor(pac_study_area$ndwi_pans_sc, pac_study_area$sa_ndvi_sc, method="spearman")    #  0.20


## Beta coefficient in binomial regression corresponds to the log of the odds ratio for that predictor.
## For example, the regression coefficient for glucose is 0.042. This indicate that one unit increase 
## in the glucose concentration will increase the odds of being diabetes-positive by exp(0.042) = 1.04 times.

# 'scaled' variable type causing problems downstream, coerce to normal numeric variable
pac_study_area$sa_ndvi_sc    <- c(pac_study_area$sa_ndvi_sc)
pac_study_area$ndwi_pans_sc  <- c(pac_study_area$ndwi_pans_sc)
pac_study_area$lag_precip_sc <- c(pac_study_area$lag_precip_sc)


# Numbers in model object naming represent included variables: 
#   1: ndwi_pans_sc
#   2: ndvi_avg_sc
#   3. lag_precip_sc

# Build global model to use in dredge model comparisons
summary(prey_binom123 <- glm(cbind(prey_present, prey_absent) ~ sa_ndvi_sc + ndwi_pans_sc + lag_precip_sc, 
                             data = pac_study_area, na.action = na.fail, family = binomial))
dredge(prey_binom123, rank="AICc", subset = !((sa_ndvi_sc) && (lag_precip_sc)))


## top model is sa_ndvi_sc + ndwi_pans_sc 
summary(prey_binom12 <- glm(cbind(prey_present, prey_absent) ~ sa_ndvi_sc + ndwi_pans_sc,
                            data = pac_study_area, na.action = na.fail, family = binomial))
with(summary(prey_binom12), 1 - deviance/null.deviance) # R2 = 0.484
confint(prey_binom12)


# # Recreate top model with unscaled predictors to evaluate true effect sizes --------
prey_binom_unscaled <- glm(cbind(prey_present, prey_absent) ~ sa_ndvi + ndwi_pans, 
                           data = pac_study_area, na.action = na.fail, family = binomial)

summary(pac_study_area$sa_ndvi)
prey_pred_ndvi_odds <- data.frame(sa_ndvi = seq(0, 0.5, 
                                                by=0.01), 
                                  ndwi_pans =  mean(pac_study_area$ndwi_pans)) %>% 
  mutate(odds = predict(object = prey_binom_unscaled, newdata = data.frame(sa_ndvi, ndwi_pans)), # type="response") # response gives predicted probabilities, default gives predicted log-odds (odds on log scale)
         diff = odds - lag(odds))                  # diff = odds ratio for an increase in NDVI
prey_pred_ndvi_odds$diff %>% median(na.rm = TRUE)  # 0.099 = ~ 10% increase in prey per 0.1 NDVI

summary(pac_study_area$ndwi_pans)
prey_pred_ndwi_odds <- data.frame(sa_ndvi =    mean(pac_study_area$sa_ndvi), 
                                  ndwi_pans =  seq(-0.25, 0, 
                                                   by=0.01)) %>% 
  mutate(odds = predict(object = prey_binom_unscaled, newdata = data.frame(sa_ndvi, ndwi_pans)), # type="response") # response gives predicted probabilities, default gives predicted log-odds (odds on log scale)
         diff = odds - lag(odds))                  # diff = odds ratio for an increase in NDWI
prey_pred_ndwi_odds$diff %>% median(na.rm = TRUE)  # 0.046 = ~ 4.6% increase in prey per 0.1 NDWI


# FIGURE 3: Prey availability vs resources, logistic regression ----------------

# # Use logit transformation for predicting values in logistic regression, not exp()
# expit <- function (x) exp(x) / (1 + exp(x))
critval <- 1.96 ## approx 95% CI

pred_prey_ndvi <- with(pac_study_area, 
                       expand.grid(sa_ndvi_sc    = seq(min(sa_ndvi_sc), max(sa_ndvi_sc), length.out = 25), 
                                   ndwi_pans_sc  = mean(ndwi_pans_sc))) %>% as_tibble() 
pred_prey_ndvi %<>% cbind(predict(object=prey_binom12, pred_prey_ndvi, type="response", se.fit=TRUE)) %>% 
  mutate(upper =  fit + (critval * se.fit), 
         lower =  fit - (critval * se.fit))


# ## double-check that it uses logit transformation for predictions. i.e., Do these lines produce the same results? (yes they do)
#   predict(object=prey_binom1, pred_prey_ndvi, type="response")
#   expit(predict(object=prey_binom1, pred_prey_ndvi))

pred_prey_ndwi <- with(pac_study_area, 
                       expand.grid(sa_ndvi_sc    = mean(sa_ndvi_sc), 
                                   ndwi_pans_sc  = seq(min(ndwi_pans_sc), max(ndwi_pans_sc), length.out = 25))) %>% as_tibble() 
pred_prey_ndwi %<>% cbind(predict(object=prey_binom12, pred_prey_ndwi, type="response", se.fit=TRUE)) %>% 
  mutate(upper =  fit + (critval * se.fit), 
         lower =  fit - (critval * se.fit))


p3a <- ggplot(pred_prey_ndvi, aes(x=sa_ndvi_sc, y=fit)) +
  geom_point(data = pac_study_area, aes(y = prop_prey), 
             shape = 16, fill='black', alpha = 0.3, size = 2.5) +
  geom_line(color='darkseagreen4', linewidth=1.5) +
  geom_ribbon(aes(ymin=lower, ymax=upper), fill="darkseagreen4", alpha=0.15, linetype="blank") +
  theme_minimal() +
  labs(x= "Average NDVI", 
       y = "Wild prey availability")+
  theme(text = element_text(size=12), 
        panel.grid.minor = element_blank(), 
        panel.grid.major = element_line(linetype="dotted"), 
        axis.ticks = element_line(color="gray")
  ) +
  scale_y_continuous(breaks=c(seq(0,0.8,length.out=3))) +
  annotate("text", x=Inf, y=-Inf, 
           label = paste("beta == ", deparse(format(round(as.numeric(coef(prey_binom12)[2]), 3), nsmall=3))), parse=TRUE,
           hjust = 1, vjust=-2.5, size=11/.pt, color = "black")+
  annotate("text", x=Inf, y=-Inf, 
           label = "italic(p) < 0.001", parse=TRUE,
           hjust = 1, vjust=-1, size=11/.pt, color = "black")


p3b <- ggplot(pred_prey_ndwi, aes(x=ndwi_pans_sc, y=fit)) +
  geom_point(data = pac_study_area, aes(y=prop_prey), 
             shape = 16, fill='black', alpha = 0.3, size = 2.5) +
  geom_line(color='lightsteelblue', linewidth=1.5) +
  geom_ribbon(aes(ymin=lower, ymax=upper), fill="lightsteelblue", alpha=0.15, linetype="blank") +
  theme_minimal() +
  labs(x= "Salt Pan NDWI", 
       y = "Wild prey availability")+
  theme(text = element_text(size=12), 
        panel.grid.minor = element_blank(), 
        panel.grid.major = element_line(linetype="dotted"), 
        axis.ticks = element_line(color="gray")
  ) +
  scale_y_continuous(breaks=c(seq(0,0.8,length.out=3))) +
  annotate("text", x=Inf, y=-Inf, 
           label = paste("beta == ", deparse(format(round(as.numeric(coef(prey_binom12)[3]), 3), nsmall=3))), parse=TRUE,
           hjust = 1, vjust=-2.5, size=11/.pt, color = "black")+
  annotate("text", x=Inf, y=-Inf, 
           label = "italic(p) < 0.001", parse=TRUE,
           hjust = 1, vjust=-1, size=11/.pt, color = "black")


p3a
p3b

tiff("./Figure-3_prey-logistic-model-results_v5.tiff", units="in", width = 4, height = 2.5, res=600)
grid.arrange(p3a, 
             p3b + theme(axis.title.y = element_blank(), axis.text.y = element_blank()), 
             ncol=2, 
             widths=unit(c(2.1, 1.9), "in"),  heights=unit(2.5, "in"))
grid.text("A", x = unit(0.05, "npc"), y = unit(0.97, "npc"), gp = gpar(fontsize = 11))
grid.text("B", x = unit(0.53, "npc"), y = unit(0.97, "npc"), gp = gpar(fontsize = 11))
dev.off()


# Zero-inflated Poisson mixed-effects regression ------------------------------------------------------

hist(pac_cattlepost$reports)

pac_cattlepost %>% summarise(zeros = sum(reports == 0), 
                             not   = sum(reports != 0), 
                             pct   = zeros/(zeros+not))

# Test precipitation variables to pick best one
summary(mod_pois_precip1 <- mixed_model(reports ~  lag_precip_sc, random = ~ 1 | location,
                                        data = pac_cattlepost,
                                        family = zi.poisson(), zi_fixed = ~ 1)) # AIC: 1024.65, best precip variable
summary(mod_pois_precip2 <- mixed_model(reports ~  last_precip_sc, random = ~ 1 | location,
                                        data = pac_cattlepost,
                                        family = zi.poisson(), zi_fixed = ~ 1)) # AIC: 1025.53
summary(mod_pois_precip3 <- mixed_model(reports ~  precip_sc, random = ~ 1 | location,
                                        data = pac_cattlepost,
                                        family = zi.poisson(), zi_fixed = ~ 1)) # AIC: 1026.31

# Test for correlation among predictors
cor(pac_cattlepost$ndwi_pans_sc, pac_cattlepost$ndvi_avg_sc, method="spearman")    # -0.06
cor(pac_cattlepost$lag_precip_sc, pac_cattlepost$ndwi_pans_sc, method="spearman")  # -0.03
cor(pac_cattlepost$lag_precip_sc, pac_cattlepost$ndvi_avg_sc, method="spearman")   #  0.71, highly correlated

# Build ZI models ------------------------------------------------------------

# Numbers in model object naming represent included variables: 
#   1: ndwi_pans_sc
#   2: ndvi_avg_sc
#   3. lag_precip_sc

mod_pois_mixed1 <- mixed_model(reports ~  ndwi_pans_sc, random = ~ 1 | location,
                               data = pac_cattlepost,
                               family = zi.poisson(), zi_fixed = ~ 1)
summary(mod_pois_mixed1) # AIC: 1019.66
confint(mod_pois_mixed1)

mod_pois_mixed2 <- mixed_model(reports ~  ndvi_avg_sc, random = ~ 1 | location,
                               data = pac_cattlepost,
                               family = zi.poisson(), zi_fixed = ~ 1)
summary(mod_pois_mixed2) # AIC: 1023.32
confint(mod_pois_mixed2)

mod_pois_mixed3 <- mixed_model(reports ~  lag_precip_sc, random = ~ 1 | location,
                               data = subset(pac_cattlepost, complete.cases(lag_precip)),
                               family = zi.poisson(), zi_fixed = ~ 1)
summary(mod_pois_mixed3) # AIC: 1024.64
confint(mod_pois_mixed3)

mod_pois_mixed12 <- mixed_model(reports ~  ndwi_pans_sc + ndvi_avg_sc, 
                                random = ~ 1 | location,
                                data = pac_cattlepost,
                                family = zi.poisson(), zi_fixed = ~ 1)
summary(mod_pois_mixed12) # AIC: 1019.27 
confint(mod_pois_mixed12)
confint(mod_pois_mixed12)[,3] - confint(mod_pois_mixed12)[,2]

# mod_pois_mixed23, too correlated

mod_pois_mixed13 <- mixed_model(reports ~  ndwi_pans_sc + lag_precip_sc, random = ~ 1 | location,
                                data = pac_cattlepost,
                                family = zi.poisson(), zi_fixed = ~ 1)
summary(mod_pois_mixed13) # AIC: 1020.15
confint(mod_pois_mixed13)

# Model evaluation and weights
aics <- tibble(mod = c("1", "2", "3", "12", "13"),
               aic = c(summary(mod_pois_mixed1)$AIC , summary(mod_pois_mixed2)$AIC , summary(mod_pois_mixed3)$AIC , 
                       summary(mod_pois_mixed12)$AIC , summary(mod_pois_mixed13)$AIC) ) %>% 
  mutate(delta = aic - summary(mod_pois_mixed12)$AIC, 
         lik = exp(-0.5*delta), 
         weight = lik/sum(lik)) %>% arrange(delta)
aics

# Visualize residuals for top model ---------------------------------------
resids_plot <- function (object, y, nsim = 1000,
                         type = c("subject_specific", "mean_subject"),
                         integerResponse = NULL) {
  if (!inherits(object, "MixMod"))
    stop("this function works for 'MixMod' objects.\n")
  type <- match.arg(type)
  if (is.null(integerResponse)) {
    integer_families <- c("binomial", "poisson", "negative binomial",
                          "zero-inflated poisson", "zero-inflated negative binomial", 
                          "hurdle poisson", "hurdle negative binomial")
    numeric_families <- c("hurdle log-normal", "beta", "hurdle beta", "Gamma")
    if (object$family$family %in% integer_families) {
      integerResponse <- TRUE
    } else if (object$family$family %in% numeric_families) {
      integerResponse <- FALSE
    } else {
      stop("non build-in family object; you need to specify the 'integerResponse',\n",
           "\targument indicating whether the outcome variable is integer or not.\n")
    }
  }
  sims <- simulate(object, nsim = nsim, type = type)
  fits <- fitted(object, type = type)
  dharmaRes <- DHARMa::createDHARMa(simulatedResponse = sims, observedResponse = y, 
                                    fittedPredictedResponse = fits, 
                                    integerResponse = integerResponse)
  DHARMa:::plot.DHARMa(dharmaRes, quantreg = FALSE)
}

resids_plot(mod_pois_mixed12, pac_cattlepost$reports)


# # Recreate top model with unscaled predictors to evaluate true effect sizes --------

# We can interpret the Poisson regression coefficient as follows: 
# for a one unit change in the predictor variable, the difference 
# in the logs of expected counts is expected to change by the 
# respective regression coefficient, given the other predictor 
# variables in the model are held constant.

mod_pois_mixed12_unscaled <- mixed_model(reports ~ ndwi_pans + ndvi_avg, 
                                         random = ~ 1 | location,
                                         data = pac_cattlepost,
                                         family = zi.poisson(), zi_fixed = ~ 1)
ndvi_pred <- data.frame(expand.grid(ndvi_avg = seq(0, 0.7, by=0.01), 
                                    ndwi_pans = mean(pac_cattlepost$ndwi_pans), 
                                    location = unique(pac_cattlepost$location)),
                        count = predict(mod_pois_mixed12_unscaled, 
                                        newdata = expand.grid(ndvi_avg = seq(0, 0.7, by=0.01), 
                                                              ndwi_pans = mean(pac_cattlepost$ndwi_pans), 
                                                              location = unique(pac_cattlepost$location)), 
                                        type_pred="response") # response gives predicted counts
                        # ) # default gives predicted log-odds (prob on log scale)
) %>% mutate(perc_change = 1-(count / lag(count))) 
ndvi_pred$perc_change %>% median(na.rm=T) # 0.014, 1.4% change for 0.01 change in average NDVI

ndwi_pred <- data.frame(expand.grid(ndvi_avg = mean(pac_cattlepost$ndvi_avg), 
                                    ndwi_pans = seq(-0.35, 0, by=0.01),                            
                                    location = unique(pac_cattlepost$location)),
                        count = predict(mod_pois_mixed12_unscaled, 
                                        newdata = expand.grid(ndvi_avg = mean(pac_cattlepost$ndvi_avg), 
                                                              ndwi_pans = seq(-0.35, 0, by=0.01),                            
                                                              location = unique(pac_cattlepost$location)), 
                                        type_pred="response") # response gives predicted counts
                        # ) # default gives predicted log-odds (prob on log scale)
) %>% mutate(perc_change = 1-(count / lag(count))) 
ndwi_pred$perc_change %>% median(na.rm=T) # 0.071, 7.1% change for 0.01 change in salt pan NDWI 


# FIGURE 4A: ZIPMM Effects plots - Cattle-post PAC reports -----------------------------------------------------

pred_data_ndwi_pans_sc <- with(pac_cattlepost, expand.grid(ndwi_pans_sc = seq(min(min(ndwi_pans_sc), min(ndvi_avg_sc)), 
                                                                              max(max(ndwi_pans_sc), max(ndvi_avg_sc)), 
                                                                              length.out = 25),
                                                           ndvi_avg_sc = mean(ndvi_avg_sc),
                                                           location = unique(location)))
pred_data_ndwi_pans_sc <- effectPlotData(mod_pois_mixed12, pred_data_ndwi_pans_sc)

pred_data_ndvi_avg_sc <- with(pac_cattlepost, expand.grid(ndwi_pans_sc = mean(ndwi_pans_sc),
                                                          ndvi_avg_sc = seq(min(min(ndwi_pans_sc), min(ndvi_avg_sc)), max(max(ndwi_pans_sc), max(ndvi_avg_sc)), length.out = 25),
                                                          location = unique(location)))

predict(mod_pois_mixed12, pred_data_ndvi_avg_sc, type_pred="response")
exp(effectPlotData(mod_pois_mixed12, pred_data_ndvi_avg_sc)$pred)

pred_data_ndvi_avg_sc <- effectPlotData(mod_pois_mixed12, pred_data_ndvi_avg_sc)
pred_data <- bind_rows(pivot_longer(pred_data_ndvi_avg_sc[, c("ndvi_avg_sc", "location", "pred", "low", "upp")], 
                                    cols = !c("location", "pred", "low", "upp")), 
                       pivot_longer(pred_data_ndwi_pans_sc[, c("ndwi_pans_sc", "location", "pred", "low", "upp")], 
                                    cols = !c("location", "pred", "low", "upp"))) %>% rename(variable = name)


# New facet label names for supp variable
p4a.labs <- c("Average NDVI", "Salt pan NDWI")
names(p4a.labs) <- c("ndvi_avg_sc", "ndwi_pans_sc")

data_p4a <- pivot_longer(pac_cattlepost[c("reports", "ndvi_avg_sc", "ndwi_pans_sc")], cols = !reports) %>% rename(variable = name)

## for Poisson: exp(coefficient * predictor) = # counts (this is inverse logit)

p4a_stats <- data.frame(variable = c("ndwi_pans_sc","ndvi_avg_sc", "ndwi_pans_sc", "ndvi_avg_sc"), 
                      label = c(paste0("beta == ", round(coef(summary(mod_pois_mixed12))[2,1], 3)), 
                                paste0("beta == ", round(coef(summary(mod_pois_mixed12))[3,1], 3)), 
                                paste0("italic(p)  == ", round(coef(summary(mod_pois_mixed12))[2,4], 3)), 
                                paste0("italic(p)  == ", round(coef(summary(mod_pois_mixed12))[3,4], 3))),
                      x= Inf, y = Inf, h = 1, v = c(1,1,2.5,2.5))

p4a <- ggplot(pred_data, aes(x = value, y = exp(pred), 
                           group = variable, color = variable, fill=variable)) +
  geom_point(data=data_p4a, aes(x = value, y=reports), shape = 16, size=2.5, alpha=0.3) +
  geom_line(linewidth=1.25) +
  geom_ribbon(aes(ymin=exp(low), ymax=exp(upp)), 
              alpha=0.25, linetype="blank") +
  facet_wrap(~variable, strip.position="bottom", 
             labeller = labeller(variable = p4a.labs)) +
  theme_minimal() +
  theme(legend.position = "none", 
        legend.key.width = unit(1.75, "cm"),
        legend.key.height = unit(0.75, "cm"),
        legend.spacing.y = unit(0.2, "cm"),
        
        text=element_text(size=12), 
        axis.ticks = element_line(color="gray"),
        axis.title.y = element_text(margin = unit(c(0, 0.2, 0, 0), "cm")),
        axis.title.x = element_blank(),
        axis.text = element_text(color = "gray25", size=10),
        
        panel.background = element_blank(), 
        panel.grid.minor.y = element_line(linetype="blank"),
        panel.grid.minor.x = element_line(linetype="blank"), 
        panel.grid.major = element_line(linetype="dotted"),
        
        strip.placement = "outside", 
        strip.text = element_text(size=12, 
                                  margin = unit(c(0, 0, 0.1, 0), "cm"))
        
  ) +
  # guides(fill = guide_legend(byrow = TRUE)) +
  # guides(color = guide_legend(byrow = TRUE)) +
  # guides(linetype = guide_legend(byrow = TRUE)) +
  scale_color_manual(values=c("ndvi_avg_sc"= "darkseagreen4", "ndwi_pans_sc"="lightsteelblue"), 
                     name=NULL, labels=c("Mean NDVI  ", "Salt pans NDWI")) +
  scale_fill_manual(values=c("ndvi_avg_sc"= "darkseagreen4", "ndwi_pans_sc"="lightsteelblue"), 
                    name=NULL, labels=c("Mean NDVI  ", "Salt pans NDWI")) +
  labs(x = "Scaled NDVI/NDWI", 
       y = "Monthly predation reports\nper cattle-post") + 
  geom_text(data=p4a_stats, aes(x=x, y=y, label = label, vjust=v, hjust=h), 
            parse=TRUE, color="black", size = 11/.pt)
p4a

tiff("./Figure-4A_cattle-post-PAC_zi-poisson-model-results.tiff", units="in", width = 5, height = 2.5, res=600)
p4a
dev.off()


# Poisson regression: Total study area reports ~ prey + resources ------------------------------------------------------
# Test correlation among predictor variables
cor(pac_study_area$lag_precip_sc, pac_study_area$ndwi_pans_sc, method="spearman")  # -0.003
cor(pac_study_area$sa_ndvi_sc,    pac_study_area$lag_precip_sc, method="spearman") #  0.82, highly correlated
cor(pac_study_area$ndwi_pans_sc,  pac_study_area$sa_ndvi_sc, method="spearman")    #  0.20
cor(pac_study_area$prop_prey_sc,  pac_study_area$sa_ndvi_sc, method="spearman")    #  0.56
cor(pac_study_area$prop_prey_sc,  pac_study_area$lag_precip_sc, method="spearman") #  0.55
cor(pac_study_area$prop_prey_sc,  pac_study_area$ndwi_pans_sc, method="spearman")  #  0.04


pac_study_area %>% summarise(zeros = sum(reports == 0), 
                             not   = sum(reports != 0), 
                             pct   = zeros/(zeros+not)) # Low percentage of 0s, zero-inflation not needed

# Build global model, including interactions, for use in dredge model comparison
prey_poisson_global <-  glm(reports ~ prop_prey_sc*(ndwi_pans_sc + lag_precip_sc + sa_ndvi_sc), 
                            family = "poisson", data = pac_study_area, na.action = na.fail)
prey_poission_dredge <- dredge(prey_poisson_global, rank="AICc", 
                               subset = !("lag_precip_sc" && "sa_ndvi_sc"), extra = c("R^2"))

prey_poisson_top <- get.models(prey_poission_dredge, subset = 1)[[1]]
summary(prey_poisson_top)
confint(prey_poisson_top)
with(summary(prey_poisson_top), 1 - deviance/null.deviance) # R2 = 0.212


# Model predictions
pred_pac_prey_ndwi <- with(pac_study_area, 
                           expand.grid(prop_prey_sc  = seq(min(prop_prey_sc), max(prop_prey_sc), length.out = 25), 
                                       lag_precip_sc = mean(lag_precip_sc), 
                                       ndwi_pans_sc  = quantile(ndwi_pans_sc, probs = c(0.25, 0.75)))) %>% as_tibble() 
pred_pac_prey_ndwi %<>% cbind(predict(object=prey_poisson_top, pred_pac_prey_ndwi, type="response", se.fit=TRUE)) %>% 
  mutate(upper =  fit + (critval * se.fit), 
         lower =  fit - (critval * se.fit), 
         ndwi_cat = case_when(ndwi_pans_sc < 0 ~ "low", 
                              ndwi_pans_sc > 0 ~ "high"))

pred_pac_prey_precip <- with(pac_study_area, 
                             expand.grid(prop_prey_sc   = seq(min(prop_prey_sc), max(prop_prey_sc), length.out = 25), 
                                         ndwi_pans_sc   = mean(ndwi_pans_sc), 
                                         lag_precip_sc  = quantile(lag_precip_sc, probs = c(0.25, 0.75)))) %>% as_tibble() 
pred_pac_prey_precip %<>% cbind(predict(object=prey_poisson_top, pred_pac_prey_precip, type="response", se.fit=TRUE)) %>% 
  mutate(upper =  fit + (critval * se.fit), 
         lower =  fit - (critval * se.fit), 
         precip_cat = case_when(lag_precip_sc < 0 ~ "low", 
                                lag_precip_sc > 0 ~ "high"))


pred_pac_prey <- bind_rows(pred_pac_prey_ndwi %>% mutate(mod = "ndwi"), 
                           pred_pac_prey_precip %>% mutate(mod = "precip")) %>% 
  mutate(cat = case_when(mod == "precip" ~ precip_cat, 
                         mod == "ndwi" ~ ndwi_cat), 
         cat_mod = paste(cat, mod))


p4b <- ggplot(pred_pac_prey, aes(x=prop_prey_sc, y=fit)) +
  geom_point(data = pac_study_area, aes(y = reports), shape = 16, fill='black', alpha = 0.3, size = 2.5) +
  geom_line(aes(linetype = cat, group = cat_mod, color = mod), linewidth=1.1, alpha = 0.9) +
  geom_ribbon(aes(ymin=lower, ymax=upper, group = cat_mod, fill = mod), alpha=0.25, linetype="blank") +
  scale_color_manual(name = NULL, values = c("ndwi" = "lightsteelblue", "precip" = "turquoise4"), labels = c("ndwi" = "Salt pan NDWI ", "precip" = "Precipitation")) +
  scale_fill_manual(name =  NULL, values = c("ndwi" = "lightsteelblue", "precip" = "turquoise4"), labels = c("ndwi" = "Salt pan NDWI ", "precip" = "Precipitation")) +
  scale_linetype_manual(name =  NULL, values = c("solid", "dashed"), labels = c("high" = "High", "low" = "Low")) +
  guides(linetype = guide_legend(order = 0), 
         color = guide_legend(order = 1),
         fill = guide_legend(order = 1)) +
  theme_minimal() +
  theme(text = element_text(size=12), 
        panel.grid.minor = element_blank(), 
        panel.grid.major = element_line(linetype="dotted"), 
        axis.ticks = element_line(color="gray"), 
        legend.position = c(0.8, 0.71), 
        legend.key.width = unit(1.2,"cm"), 
        legend.text = element_text(size=9), 
        legend.spacing.y =  unit(-0.2,"cm")
  ) +
  annotate("text", label = "Interaction term", x = 0.83, y = 13.5, size=10/.pt, color = "black") +
  scale_y_continuous(breaks=c(seq(0,12,length.out=4))) +
  labs(x = "Wild prey availablity", 
       y = "Monthly predation reports\nin study area")


tiff("./Figure-4B_total-PAC_poisson-model-results.tiff", units="in", width = 4, height = 3.5, res=600)
p4b
dev.off()


# Figure 4 - combine 4A and 4B --------------------------------------------

tiff("./Figure-4_PAC-poisson-models-results.tiff", units="in", width = 4.5, height = 5.5, res=600)

grid.arrange(p4a, 
             p4b, 
             nrow = 2,
             ncol = 1,
             # layout_matrix = rbind(c(1, 1),
             #                       c(2, NA))
             widths=unit(c(4.5), "in"),  
             heights=unit(c(2.5,3), "in"))


grid.text("A", x = unit(0.1, "npc"), y = unit(0.98, "npc"), gp = gpar(fontsize = 11))
grid.text("B", x = unit(0.1, "npc"), y = unit(0.52, "npc"), gp = gpar(fontsize = 11))
dev.off()
